# Supplementary material for: Immuno-PET Imaging of Atherosclerotic Plaques with [89Zr]Zr-Anti-CD40 mAb—Proof of Concept
Source: Biology (Basel). 2022 Mar 6;11(3):408. doi: 10.3390/biology11030408 (PMC8944956; doi:10.3390/biology11030408)
Supplement: Supplementary file 1 [file biology-11-00408-s001.zip]

Archive with 1 entries (1 files):
- biology-1615120-SI.pdf
